# Supplementary material for: Detection of La Crosse Virus In Situ and in Individual Progeny to Assess the Vertical Transmission Potential in Aedes albopictus and Aedes aegypti
Source: Insects. 2023 Jul 3;14(7):601. doi: 10.3390/insects14070601 (PMC10380845; doi:10.3390/insects14070601)
Supplement: Supplementary file 1 [file insects-14-00601-s001.zip]

Archive with 2 entries (2 files):
- Supplemental Figures S1-S4.pdf
- Supplemental Table S1.xlsx
