# Supplementary material for: Detection of La Crosse Virus In Situ and in Individual Progeny to Assess the Vertical Transmission Potential in Aedes albopictus and Aedes aegypti
Source: Insects. 2023 Jul 3;14(7):601. doi: 10.3390/insects14070601 (PMC10380845; doi:10.3390/insects14070601)
Supplement: Supplementary file 1 [file insects-14-00601-s001.zip › Supplemental Table S1.xlsx]

## Sheet: Sheet1
LACV infection status, fecundity, and vertical virus transmission of individual Ae. albopictus LC and Ae. aegypti HWE females after ingestion of a LACV containing BM-1 followed by a non-infectious BM-2 at 7 or 10 days post-BM-1.
Species	BM-2	Female No.	Midgut Infection	Ovary Infection	Eggs Counted	Larvae Collected	% Hatch	Positive Larvae			Species	BM-2	Female No.	Midgut Infection	Ovary Infection	Eggs Counted	Larvae Collected	% Hatch	Positive Larvae
Ae. albopictus LC	7 dpi	1	Yes	No	21	11	52.381	No			Ae. aegypti HWE	7 dpi	1	No	No	85	70	82.3529	No
		2	No	No	16	9	56.25	No					2	No	No	117	80	68.3761	No
		3	Yes	Yes, remnants egg chamber	12	0	0	-					3	Yes	Yes, sheath	80	47	58.75	No
		4	Yes	No	8	1	12.5	No					4	Yes	Yes, sheath	89	89	100	No
		5	Yes	Yes, sheath	9	1	11.1111	Yes, 1					5	Yes	Yes, oviduct, remnants egg chamber	124	75	60.4839	No
		6	Yes	No	7	7	100	No					6	Yes	Yes, sheath	48	0	0	-
		7	Yes	No	0	-	-	-					7	Yes	No	98	50	51.0204	No
		8	Yes	No	0	-	-	-					8	No	No	93	80	86.0215	No
		9	Yes	No	0	-	-	-					9	No	No	30	30	100	No
		10	Yes	No	0	-	-	-					10	No	No	42	21	50	No
		11	Yes	No	0	-	-	-					11	Yes	Yes, sheath	0	-	-	-
		12	Yes	Yes, sheath	0	-	-	-				10 dpi	12	No	No	100	45	45	No
		13	Yes	Yes, sheath	0	-	-	-					13	Yes	No	107	25	23.3645	No
	10 dpi	14	Yes	Yes, sheath	31	15	48.3871	No					14	No	No	110	25	22.7273	No
		15	Yes	No	7	2	28.5714	No					15	No	No	95	70	73.6842	No
		16	Yes	No	15	15	100	No					16	Yes	Yes, sheath	84	54	64.2857	No
		17	Yes	Yes, remnants egg chamber	103	54	52.4272	Yes, 2					17	No	No	115	110	95.6522	No
		18	Yes	Yes, sheath; tracheal cells	47	47	100	No					18	No	No	70	70	100	No
		19	No	No	50	50	100	No					19	Yes	Yes, remnants egg chamber	33	14	42.4242	No
		20	Yes	Yes, sheath	27	10	37.037	No					20	No	No	0	-	-	-
		21	Yes	Yes, sheath	18	0	0	No					21	No	No	0	-	-	-
		22	Yes	Yes, sheath	1	1	100	No					22	No	No	0	-	-	-
		23	Yes	No	-	-	-	-					23	No	No	0	-	-	-
		24	Yes	No	-	-	-	-
		25	Yes	No	-	-	-	-
		26	Yes	No	-	-	-	-
		27	Yes	No	-	-	-	-
		28	Yes	No	-	-	-	-
		29	Yes	No	-	-	-	-
